# Supplementary material for: Optimization and Parallelization of Sorting by Interfacial Tension (SIFT) for High-Throughput Metabolic Cell Sorting
Source: Micromachines (Basel). 2026 Jun 3;17(6):691. doi: 10.3390/mi17060691 (PMC13303160; doi:10.3390/mi17060691)
Supplement: Supplementary file 1 [file micromachines-17-00691-s001.zip]

Archive with 3 entries (3 files):
- Video S2.mp4
- Optimization and Parallelization of Sorting SI.pdf
- Video S1.mp4
